# Supplementary material for: Nutrient Intake and Dietary Adequacy Among Rural Tanzanian Infants Enrolled in the Mycotoxin Mitigation Trial
Source: Nutrients. 2024 Dec 31;17(1):131. doi: 10.3390/nu17010131 (PMC11722735; doi:10.3390/nu17010131)
Supplement: Supplementary file 1 [file nutrients-17-00131-s001.zip]

Archive with 1 entries (1 files):
- nutrients-3350696-supplementary.pdf
